# Supplementary material for: Epidemiology of Injuries in Men’s Professional and Amateur Football (Part I)
Source: J Clin Med. 2023 Aug 26;12(17):5569. doi: 10.3390/jcm12175569 (PMC10488230; doi:10.3390/jcm12175569)
Supplement: Supplementary file 1 [file jcm-12-05569-s001.zip]

Archive with 1 entries (1 files):
- jcm-2564673-supplementary.pdf
